# Supplementary material for: Comprehensive Analysis of the Expression and Prognostic Value of SPINT1/2 in Breast Carcinoma
Source: Front Endocrinol (Lausanne). 2021 Jul 26;12:665666. doi: 10.3389/fendo.2021.665666 (PMC8351597; doi:10.3389/fendo.2021.665666)
Supplement: Supplementary file 6 [file Table_4.xlsx]

## Sheet: Sheet1
201 Co-expressed genes of SPINT1 and SPINT2
	SPINT1			SPINT2
Gene	Pearson correlation	P-value	Correlation	Pearson correlation	P-value	Correlation
SEC23A	-0.294486	2.62268e-23	Negative	-0.331893	1.62314e-29	Negative
ATRX	-0.268673	1.58065e-19	Negative	-0.347569	2.17623e-32	Negative
VAMP8	0.388724	9.56328e-41	Positive	0.444856	3.09458e-54	Positive
ARHGAP31	-0.288591	2.07609e-22	Negative	-0.346531	3.41272e-32	Negative
TSTA3	0.298078	7.25797e-24	Positive	0.330124	3.34335e-29	Positive
RAB1B	0.30625	3.645e-25	Positive	0.326643	1.36704e-28	Positive
TMC4	0.288913	1.85667e-22	Positive	0.345509	5.30488e-32	Positive
LSM11	-0.322226	7.95295e-28	Negative	-0.411858	5.36823e-46	Negative
LMAN2	0.284162	9.51738e-22	Positive	0.363994	1.40441e-35	Positive
RASSF7	0.3531	1.92515e-33	Positive	0.391926	1.89855e-41	Positive
FAM126A	-0.277226	9.78147e-21	Negative	-0.347253	2.4967e-32	Negative
KCNT2	-0.321492	1.06233e-27	Negative	-0.34935	1.00206e-32	Negative
PPP2R4	0.277696	8.36952e-21	Positive	0.342629	1.82354e-31	Positive
STXBP2	0.277064	1.03189e-20	Positive	0.324932	2.71297e-28	Positive
TMED3	0.435246	9.66328e-52	Positive	0.382641	1.96477e-39	Positive
C6orf204	-0.295273	1.98237e-23	Negative	-0.342687	1.77873e-31	Negative
ASAM	-0.272063	5.31019e-20	Negative	-0.324595	3.10422e-28	Negative
FAT4	-0.294946	2.22697e-23	Negative	-0.349059	1.13756e-32	Negative
C7orf58	-0.26958	1.18242e-19	Negative	-0.32235	7.57264e-28	Negative
SACS	-0.298435	6.37971e-24	Negative	-0.379552	8.89487e-39	Negative
ZYG11B	-0.274287	2.5736e-20	Negative	-0.34687	2.94736e-32	Negative
PIKFYVE	-0.273389	3.45024e-20	Negative	-0.362227	3.16074e-35	Negative
KIAA1009	-0.379657	8.45465e-39	Negative	-0.345994	4.30395e-32	Negative
TEAD1	-0.277897	7.82908e-21	Negative	-0.334632	5.2511e-30	Negative
RAB8B	-0.300702	2.8067e-24	Negative	-0.375086	7.67828e-38	Negative
C11orf52	0.276368	1.29866e-20	Positive	0.337907	1.34176e-30	Positive
KIAA1522	0.33458	5.36599e-30	Positive	0.346302	3.76735e-32	Positive
ABL2	-0.281245	2.55621e-21	Negative	-0.333571	8.14209e-30	Negative
FOXN3	-0.299079	5.05636e-24	Negative	-0.348203	1.65191e-32	Negative
CLDN4	0.431176	1.04111e-50	Positive	0.43795	1.9553e-52	Positive
KIDINS220	-0.26577	3.97417e-19	Negative	-0.348175	1.67235e-32	Negative
STX2	-0.303696	9.37882e-25	Negative	-0.344686	7.55991e-32	Negative
DDRGK1	0.275422	1.77353e-20	Positive	0.352097	2.99855e-33	Positive
AP1S2	-0.386397	3.0618e-40	Negative	-0.33653	2.38637e-30	Negative
CSGALNACT2	-0.271956	5.49667e-20	Negative	-0.3608	6.06346e-35	Negative
ZNF354B	-0.276735	1.15052e-20	Negative	-0.342701	1.76821e-31	Negative
AAMP	0.267838	2.06324e-19	Positive	0.336888	2.05524e-30	Positive
SLC16A7	-0.308923	1.34168e-25	Negative	-0.365796	6.11095e-36	Negative
MLL	-0.287629	2.89628e-22	Negative	-0.358315	1.86974e-34	Negative
CLDN3	0.332049	1.52213e-29	Positive	0.362318	3.03257e-35	Positive
FMNL3	-0.331611	1.82142e-29	Negative	-0.381153	4.07408e-39	Negative
CBL	-0.333409	8.70292e-30	Negative	-0.363359	1.88101e-35	Negative
PAPOLG	-0.319864	2.01494e-27	Negative	-0.351217	4.42014e-33	Negative
CEP170	-0.359552	1.06901e-34	Negative	-0.394145	6.12564e-42	Negative
MBNL1	-0.362828	2.40027e-35	Negative	-0.365448	7.17719e-36	Negative
NUP160	-0.267015	2.68056e-19	Negative	-0.352149	2.9307e-33	Negative
ST8SIA4	-0.275846	1.54272e-20	Negative	-0.326775	1.29615e-28	Negative
CREB1	-0.271456	6.46135e-20	Negative	-0.3523	2.74186e-33	Negative
NIN	-0.279074	5.29236e-21	Negative	-0.37385	1.38601e-37	Negative
OTUD4	-0.266089	3.59319e-19	Negative	-0.326689	1.34209e-28	Negative
LLGL2	0.359033	1.35195e-34	Positive	0.409174	2.29286e-45	Positive
PRRG2	0.293282	4.01812e-23	Positive	0.408242	3.78613e-45	Positive
SSH1	-0.295829	1.62574e-23	Negative	-0.363516	1.75009e-35	Negative
DOCK10	-0.309511	1.07562e-25	Negative	-0.343456	1.28051e-31	Negative
ATG4C	-0.339831	5.97602e-31	Negative	-0.342222	2.16836e-31	Negative
COX8A	0.277622	8.57686e-21	Positive	0.347642	2.10892e-32	Positive
ELF3	0.390856	3.26588e-41	Positive	0.332326	1.35879e-29	Positive
DBNDD1	0.318778	3.08001e-27	Positive	0.368633	1.63002e-36	Positive
CEP110	-0.350158	7.03702e-33	Negative	-0.350178	6.97519e-33	Negative
PAG1	-0.304008	8.35889e-25	Negative	-0.32581	1.91e-28	Negative
BCAP31	0.280394	3.40268e-21	Positive	0.388929	8.62553e-41	Positive
C12orf44	0.302753	1.32654e-24	Positive	0.389259	7.30627e-41	Positive
SGK269	-0.264416	6.08684e-19	Negative	-0.377888	1.99428e-38	Negative
NPAT	-0.314152	1.84359e-26	Negative	-0.366825	3.78971e-36	Negative
PCDH18	-0.302065	1.7067e-24	Negative	-0.352647	2.35225e-33	Negative
SPINT1	1	1e-105	Positive	0.437827	2.10334e-52	Positive
SENP7	-0.348259	1.61256e-32	Negative	-0.326022	1.75424e-28	Negative
ANKRD44	-0.313426	2.43463e-26	Negative	-0.343529	1.24158e-31	Negative
RGL1	-0.287367	3.17064e-22	Negative	-0.343739	1.13441e-31	Negative
STK4	-0.319999	1.91089e-27	Negative	-0.323882	4.12293e-28	Negative
RAB11FIP2	-0.321304	1.14424e-27	Negative	-0.350427	6.2536e-33	Negative
QKI	-0.304678	6.52723e-25	Negative	-0.353902	1.34856e-33	Negative
ETS1	-0.279826	4.11504e-21	Negative	-0.32756	9.45081e-29	Negative
SYNE1	-0.312983	2.88408e-26	Negative	-0.349022	1.15608e-32	Negative
MVK	0.281275	2.53019e-21	Positive	0.358676	1.58852e-34	Positive
TMEM125	0.363982	1.41242e-35	Positive	0.450243	1.14022e-55	Positive
SNRK	-0.319265	2.54679e-27	Negative	-0.332306	1.37001e-29	Negative
C19orf46	0.315397	1.14273e-26	Positive	0.496061	5.86495e-69	Positive
SH2B3	-0.265999	3.69735e-19	Negative	-0.343098	1.49217e-31	Negative
KRT18	0.294451	2.65523e-23	Positive	0.381397	3.61691e-39	Positive
CEP192	-0.297898	7.74204e-24	Negative	-0.322885	6.12542e-28	Negative
TCF4	-0.310844	6.50116e-26	Negative	-0.32033	1.67821e-27	Negative
CRB3	0.437751	2.20099e-52	Positive	0.514564	6.34206e-75	Positive
DOCK11	-0.323294	5.20853e-28	Negative	-0.358423	1.7815e-34	Negative
KIAA1543	0.374836	8.65498e-38	Positive	0.405961	1.28232e-44	Positive
FLRT2	-0.279221	5.03759e-21	Negative	-0.323647	4.52676e-28	Negative
PPP4C	0.271209	6.99847e-20	Positive	0.37227	2.93761e-37	Positive
CLDN7	0.436618	4.30407e-52	Positive	0.360276	7.69437e-35	Positive
ZEB2	-0.345855	4.56988e-32	Negative	-0.394387	5.41332e-42	Negative
XRN1	-0.278671	6.05247e-21	Negative	-0.335006	4.4966e-30	Negative
MTR	-0.318536	3.38498e-27	Negative	-0.348253	1.61637e-32	Negative
PPP1R12A	-0.298642	5.92118e-24	Negative	-0.38227	2.3575e-39	Negative
NR2F6	0.284521	8.42117e-22	Positive	0.395051	3.8506e-42	Positive
IGSF8	0.299715	4.01707e-24	Positive	0.353783	1.42209e-33	Positive
FAM195A	0.268056	1.9249e-19	Positive	0.353708	1.47026e-33	Positive
PCNX	-0.294606	2.51262e-23	Negative	-0.371833	3.61386e-37	Negative
ABHD11	0.304073	8.16197e-25	Positive	0.32077	1.41194e-27	Positive
DNAJB2	0.332256	1.39848e-29	Positive	0.366516	4.37514e-36	Positive
FAM83H	0.282916	1.45323e-21	Positive	0.332357	1.34157e-29	Positive
ARHGEF16	0.322704	6.58216e-28	Positive	0.37218	3.06563e-37	Positive
TMUB1	0.278707	5.97949e-21	Positive	0.356928	3.49088e-34	Positive
TJP3	0.279184	5.10003e-21	Positive	0.353253	1.79839e-33	Positive
SERINC2	0.297246	9.78864e-24	Positive	0.33207	1.50931e-29	Positive
TLR4	-0.280143	3.7012e-21	Negative	-0.322133	8.24985e-28	Negative
ARHGAP28	-0.272745	4.25449e-20	Negative	-0.329093	5.08332e-29	Negative
KRT19	0.31499	1.33624e-26	Positive	0.427	1.15462e-49	Positive
ANKRD12	-0.286262	4.63973e-22	Negative	-0.322332	7.62601e-28	Negative
C20orf151	0.337263	1.75755e-30	Positive	0.448739	2.88286e-55	Positive
SYNGR2	0.302917	1.24872e-24	Positive	0.340112	5.30708e-31	Positive
FAM110A	0.297362	9.38888e-24	Positive	0.320252	1.73034e-27	Positive
STUB1	0.291137	8.54566e-23	Positive	0.369402	1.13672e-36	Positive
SLC25A10	0.276572	1.21434e-20	Positive	0.336682	2.23992e-30	Positive
CD151	0.328064	7.71003e-29	Positive	0.336167	2.77562e-30	Positive
EPS8L1	0.31998	1.925e-27	Positive	0.417643	2.24206e-47	Positive
MRPL41	0.267976	1.97434e-19	Positive	0.385802	4.11656e-40	Positive
PRSS22	0.402385	8.51565e-44	Positive	0.351816	3.3949e-33	Positive
CBLB	-0.281955	2.01219e-21	Negative	-0.326748	1.31039e-28	Negative
C9orf7	0.282192	1.85691e-21	Positive	0.36638	4.65939e-36	Positive
EPS8L2	0.388005	1.37137e-40	Positive	0.328755	5.82884e-29	Positive
JUP	0.378326	1.61296e-38	Positive	0.397648	1.00958e-42	Positive
GLIPR1	-0.304136	7.97408e-25	Negative	-0.322272	7.81001e-28	Negative
ASAP1	-0.283599	1.1528e-21	Negative	-0.368066	2.1253e-36	Negative
ACAP2	-0.267324	2.43005e-19	Negative	-0.331189	2.16471e-29	Negative
ARL10	-0.270614	8.48053e-20	Negative	-0.34045	4.59935e-31	Negative
RHBDD2	0.29487	2.28758e-23	Positive	0.343881	1.06761e-31	Positive
LSR	0.405267	1.85481e-44	Positive	0.546374	4.40871e-86	Positive
PAK4	0.295211	2.02627e-23	Positive	0.618887	1.52446e-116	Positive
AP1M2	0.370892	5.63753e-37	Positive	0.40317	5.63004e-44	Positive
MAGIX	0.319762	2.09667e-27	Positive	0.406197	1.13047e-44	Positive
ZNF660	-0.271011	7.46093e-20	Negative	-0.336594	2.32386e-30	Negative
KRT8	0.356238	4.75692e-34	Positive	0.445705	1.84724e-54	Positive
ATP10D	-0.2745	2.40008e-20	Negative	-0.374275	1.13151e-37	Negative
C8orf55	0.312715	3.19445e-26	Positive	0.327117	1.12978e-28	Positive
SGTB	-0.373754	1.45095e-37	Negative	-0.392148	1.69644e-41	Negative
MARVELD3	0.307194	2.56391e-25	Positive	0.422468	1.51271e-48	Positive
C1orf122	0.320512	1.5626e-27	Positive	0.354935	8.5157e-34	Positive
ZDHHC12	0.289176	1.69423e-22	Positive	0.361612	4.18668e-35	Positive
WDR36	-0.30763	2.1788e-25	Negative	-0.360604	6.62878e-35	Negative
SERF2	0.339409	7.13751e-31	Positive	0.323545	4.71503e-28	Positive
KLHL20	-0.264832	5.34136e-19	Negative	-0.365194	8.0749e-36	Negative
EPS15	-0.293174	4.17357e-23	Negative	-0.320348	1.66647e-27	Negative
TRPT1	0.274107	2.72949e-20	Positive	0.351617	3.70564e-33	Positive
HPS5	-0.285318	6.41245e-22	Negative	-0.341992	2.39102e-31	Negative
HAS2	-0.286724	3.95739e-22	Negative	-0.331059	2.28289e-29	Negative
ESRP2	0.271922	5.55829e-20	Positive	0.331031	2.3095e-29	Positive
FOXN2	-0.265848	3.87767e-19	Negative	-0.342612	1.83651e-31	Negative
BAD	0.271496	6.38003e-20	Positive	0.357122	3.2001e-34	Positive
RUNX1T1	-0.288881	1.87759e-22	Negative	-0.320605	1.50664e-27	Negative
ARRDC1	0.342467	1.95383e-31	Positive	0.394873	4.2187e-42	Positive
TIMM17B	0.279232	5.01932e-21	Positive	0.369848	9.21998e-37	Positive
WIPF1	-0.330445	2.93315e-29	Negative	-0.321314	1.13959e-27	Negative
INPP4A	-0.288154	2.41534e-22	Negative	-0.343092	1.49617e-31	Negative
PRR15L	0.26575	3.99932e-19	Positive	0.325588	2.08713e-28	Positive
MFSD10	0.300534	2.98378e-24	Positive	0.333892	7.13175e-30	Positive
TMEM141	0.317769	4.56324e-27	Positive	0.379821	7.80525e-39	Positive
SMCHD1	-0.296209	1.41922e-23	Negative	-0.361994	3.51637e-35	Negative
ATM	-0.363509	1.75612e-35	Negative	-0.406318	1.05998e-44	Negative
PRSS8	0.442432	1.34144e-53	Positive	0.437599	2.40867e-52	Positive
TRPC1	-0.304732	6.4003e-25	Negative	-0.334909	4.68206e-30	Negative
KLF12	-0.322084	8.41027e-28	Negative	-0.325425	2.22842e-28	Negative
C1orf210	0.316048	8.88809e-27	Positive	0.341859	2.53067e-31	Positive
NUDT22	0.290298	1.14619e-22	Positive	0.335568	3.56205e-30	Positive
GIPC1	0.296373	1.33829e-23	Positive	0.401253	1.54333e-43	Positive
PKP3	0.466131	4.74191e-60	Positive	0.461966	7.02755e-59	Positive
PPDPF	0.289995	1.27425e-22	Positive	0.421228	3.03721e-48	Positive
PWWP2B	0.324327	3.45444e-28	Positive	0.361582	4.24564e-35	Positive
ELMO3	0.376449	3.99167e-38	Positive	0.357755	2.40763e-34	Positive
COMTD1	0.339913	5.77255e-31	Positive	0.353136	1.89436e-33	Positive
OVOL2	0.297397	9.27133e-24	Positive	0.410938	8.84528e-46	Positive
GNG2	-0.385154	5.67795e-40	Negative	-0.367294	3.04663e-36	Negative
SLIT2	-0.268637	1.59936e-19	Negative	-0.344901	6.89277e-32	Negative
CLTB	0.267749	2.12233e-19	Positive	0.332949	1.05202e-29	Positive
GLTPD1	0.277705	8.34565e-21	Positive	0.35895	1.4039e-34	Positive
RAB25	0.41067	1.02269e-45	Positive	0.460103	2.31918e-58	Positive
POR	0.274986	2.04643e-20	Positive	0.341133	3.44475e-31	Positive
DOCK4	-0.284451	8.62408e-22	Negative	-0.37213	3.13905e-37	Negative
GNB2	0.287026	3.5669e-22	Positive	0.324697	2.98061e-28	Positive
SPINT2	0.437827	2.10334e-52	Positive	1	1e-116	Positive
GIT2	-0.31804	4.10727e-27	Negative	-0.375231	7.1652e-38	Negative
ALDOA	0.272754	4.24277e-20	Positive	0.320701	1.45049e-27	Positive
TSTD1	0.299604	4.18128e-24	Positive	0.406368	1.03201e-44	Positive
LRPAP1	0.270023	1.02571e-19	Positive	0.322596	6.86852e-28	Positive
FXYD3	0.376765	3.42808e-38	Positive	0.428036	6.376e-50	Positive
EVPL	0.364376	1.17786e-35	Positive	0.381623	3.23763e-39	Positive
DCI	0.282146	1.88639e-21	Positive	0.371663	3.91593e-37	Positive
HGF	-0.305989	4.01597e-25	Negative	-0.334552	5.42768e-30	Negative
C11orf83	0.269498	1.21384e-19	Positive	0.39104	2.97465e-41	Positive
ACSL4	-0.316457	7.58861e-27	Negative	-0.348387	1.52496e-32	Negative
PTAR1	-0.276319	1.32006e-20	Negative	-0.325569	2.10297e-28	Negative
C1orf172	0.407457	5.76775e-45	Positive	0.469205	6.32613e-61	Positive
BTAF1	-0.290414	1.1006e-22	Negative	-0.327576	9.39081e-29	Negative
EPCAM	0.305731	4.42034e-25	Positive	0.345513	5.2958e-32	Positive
EPHA1	0.268724	1.55509e-19	Positive	0.337582	1.53778e-30	Positive
PPWD1	-0.344814	7.15324e-32	Negative	-0.360733	6.25193e-35	Negative
TMEM54	0.326763	1.30254e-28	Positive	0.342727	1.74874e-31	Positive
CCDC64B	0.333173	9.59117e-30	Positive	0.388084	1.31793e-40	Positive
ARHGAP8	0.368755	1.53943e-36	Positive	0.444931	2.95684e-54	Positive
CCDC88A	-0.32808	7.66029e-29	Negative	-0.417243	2.79921e-47	Negative
MEF2C	-0.291314	8.03246e-23	Negative	-0.334141	6.43473e-30	Negative
SLC35B4	-0.381865	2.87571e-39	Negative	-0.375218	7.20672e-38	Negative
ITGA4	-0.302862	1.27426e-24	Negative	-0.353269	1.78624e-33	Negative
