# Supplementary material for: Comprehensive Analysis of the Expression and Prognostic Value of SPINT1/2 in Breast Carcinoma
Source: Front Endocrinol (Lausanne). 2021 Jul 26;12:665666. doi: 10.3389/fendo.2021.665666 (PMC8351597; doi:10.3389/fendo.2021.665666)
Supplement: Supplementary file 7 [file Table_5.xlsx]

## Sheet: Sheet1
Top 10 hub genes ranked by MCC method
Rank	Name	Score
1	CLDN7	5298
2	EPCAM	5263
3	CLDN3	5244
4	CLDN4	5232
5	PKP3	5071
6	KRT19	5058
7	KRT18	5046
8	KRT8	5042
9	PRSS8	180
10	RAB25	157
